# Supplementary material for: Effect of Internet-Based Cognitive Apprenticeship Model (i-CAM) on Statistics Learning among Postgraduate Students
Source: PLoS One. 2015 Jul 1;10(7):e0129938. doi: 10.1371/journal.pone.0129938 (PMC4488879; doi:10.1371/journal.pone.0129938)
Supplement: S1 Dataset — (XLSX) [file pone.0129938.s001.xlsx]

## Sheet: Sheet1
Participant	Group	Pre_Test	Test I	Test II	Test III
1	Treatment	100	76.4	62.4	41.81
2	Treatment	64.67	89	85	50.64
3	Treatment	62.67	88.4	79.8	52.61
4	Treatment	70	92.6	84.4	49.61
5	Treatment	13.33	58.2	24.2	72.89
6	Treatment	51.33	69.6	71.6	58.56
7	Treatment	25.33	57.6	55.4	72.89
8	Treatment	88	82.6	68.2	54.98
9	Treatment	56.67	77	73	66.31
10	Treatment	18.67	82.2	73	61.54
11	Treatment	74	70.6	50	66.31
12	Treatment	64.67	84.2	81.2	55.88
13	Treatment	56.33	78.8	69.6	51.62
14	Treatment	22	48.8	56.8	70.05
15	Treatment	56.67	86	53	66.31
16	Treatment	46	87	77.2	54.51
17	Treatment	29.33	76.4	62	76.31
18	Treatment	47.67	77	76.6	51.15
19	Treatment	65.33	88	65	52.12
20	Treatment	30	67.8	75.2	51.62
21	Treatment	97.33	69.4	64.8	67.47
22	Treatment	42.67	85.8	74.8	50.64
23	Treatment	91.33	92.2	83	48.59
24	Treatment	48	84.4	76.4	57.7
25	Treatment	89.33	86	76.8	48.59
26	Treatment	67.33	82.8	82.8	61.12
27	Treatment	24.67	73.2	80.2	74.29
1	Control	100	78.2	83	34.41
2	Control	79.33	70.2	78.8	33.31
3	Control	36.67	59.8	35.2	66.41
4	Control	45.33	79.8	66	45.19
5	Control	54	67.8	78.2	41.03
6	Control	65.33	77	82.2	46
7	Control	86.67	84.4	55	34.41
8	Control	59.33	48.4	42.2	60.16
9	Control	76.67	63.8	56.2	37.37
10	Control	18.67	50.2	28.8	61.93
11	Control	27.33	66.2	61.8	39.27
12	Control	18.67	51	64	29.95
13	Control	84	52.2	48.4	55.18
14	Control	92	77.2	73.4	38.35
15	Control	30.67	58.6	29.4	48.26
16	Control	97.33	78.6	77.6	34.41
17	Control	58.67	88	81.8	27.42
18	Control	56.67	75.4	53.8	38.35
19	Control	94.67	79.8	73	48.99
20	Control	32.67	61.4	72.2	47.52
21	Control	36.33	56.8	47.4	58.36
22	Control	40	82.8	46.8
23	Control	76.33	75.2	58
24	Control	47.33	66.2	56.2	81.87
25	Control	16	60.2	62.2	44.4
26	Control	56.67	61	45	57.11
